# Supplementary material for: The publicness enigma: Can perceived publicness predict employees’ formal and prosocial behavior across sectors?
Source: PLoS One. 2022 Feb 10;17(2):e0262253. doi: 10.1371/journal.pone.0262253 (PMC8830704; doi:10.1371/journal.pone.0262253)
Supplement: S1 Data — (XLS) [file pone.0262253.s001.xls]

## Sheet: data
OrgType	Gender	Tenure	Education	POP	EE	LEADERSHIP	INROLE	OCB	PPS	newnewdiv	employee	occup
0	1	7	2	2.8	2.66667	3.86667		3.35714	2.27083	1	275	0
0	1			2.6	3.11111	4.13333	4.2	3.64286	2.85417	1	276	0
0	1	5	4	1	4.33333	4.4	5	4.78571	2.91667	1	277	0
0	1	5	1	3.8	4.33333	5	4	3.78571	3.33333	1	278	0
0	1	1	4	2	3.77778	4.6	3.6	3.42857	3.04167	1	280	0
0	1	4	4	2.2	3.77778	3.06667	5	4.21429	2.46875	1	281	0
0	2	1.8	4	2.2	4.44444	4.2	5	4.5	2.66667	1	282	0
0	1	3	4	1	3.66667	4	5	4.5	2.73958	1	283	0
0	2	0.3	4	2.6	3.33333	3.66667	5	4.21429	2.88542	1	284	0
0	2	1	2	1	4.55556	5	3.2	3.28571	3.60417	1	285	0
0	1	6	1	5	3.22222	3	4	3.64286	3.19792	1	286	0
0	1	8	4	1	4.77778	4.46667	3.6	3.28571	2.95833	1	287	0
0	1	3	3	2.4	2.22222	4.2	4	3.35714	3.03125	1	288	0
0	1	2.8	4	1.4	3	4.66667	4	3.85714	2.875	1	289	0
0	1	4	2	3.2	3.55556	3.73333	4	4	2.16667	1	290	0
0	1	2	2	2	1.55556	3.46667	3.8	3.5	2.59375	1	291	0
0	1	1.5	2	2.6	2.66667	3.6	4	3	2.14583	1	292	0
0	1	2	4	2	3	3.86667	5	4.71429	2.86458	1	293	0
0	1	2	4	3	3	3.13333	4	3.57143	2.84375	1	294	0
0	1	1	3	3.6	4	3.73333	4.4	3.92857	3.02083	1	295	0
0	1	1	2	3	1.88889	4	3	3.14286	2.86458	1	296	0
0	1	0.8		2.4	2.33333	4	3.8	3.42857	3.53125	1	297	0
0	1	0.9	4	3	4	4.73333	4	4.42857	3.125	1	298	0
0	1	0.8	4	3.6	3.33333	2.8	4	3.07143	3.02083	1	299	0
0	1	1	4	2.2	3.33333	5	5	4.14286	2.625	1	300	0
0	1	0.5	4	1	2.22222	4.73333	5	4.28571	2.1875	1	301	0
0	1	0.4	4	2.2	3.22222	4.13333	3	3.5	3.19792	1	302	0
0	1	0.2	4	1	3.33333	5	4	3.5	2.70833	1	303	0
0	1	0.2	4	2	1.88889	3.93333		2.35714	2.14583	1	304	0
0	1	0.01	4	1	4.44444	4.73333	4	3.85714	3.15625	1	305	0
0	1	7	2	4	2	2.93333	5	4.14286	2.55208	1	306	0
0	1	3	3	2.2	2.88889	2.4	4	4.35714	3.25	2	307	0
0	1	1.5	2	2.2	3.11111	3.86667	4.2	3.35714	3.04167	2	308	0
0	1	5	2	2.6	2.22222	2.26667	4.2	4.35714	2.8125	2	309	0
0	1	3	4	2	2.55556	3	3.4	2.64286	2.47917	2	311	0
0	1	12	4	3	3.11111	3.46667	4	4.21429	2.85417	2	312	0
0	1	7	1	4	2.55556	2.26667	4.8	4.07143	2.75	2	313	0
0	1	4	2	1.2	4	4.73333	4	4.28571	1.66667	2	314	0
0	1	5	4	2.6	3.44444	3.6	4.8	4.71429	2.75	2	315	0
0	1	3	1	3.2	3.33333	3.66667	4.8	4.42857	1.97917	2	316	0
0	1	3	2	3.2	3	3.33333	4.8	3.92857	2.34375	2	317	0
0	1	2.5	2	3.2	2.77778	3.13333	4.8	3.78571	2.79167	2	318	0
0	1	5	3	1.8	3.22222	3.06667	3	2.78571	2.22917	2	319	0
0	1	3.5	3	2.6	4.66667	2.8	4.2	4.07143	2.75	2	320	0
0	1	3	2	2.2	3.22222	3.46667	3.8	3.78571	2.48958	2	321	0
0	1	8	1	2	3.44444	3.53333	4.8	3.5	2.41667	2	322	0
0	1	6	2	1	2.88889	3.8	3.6	3.5	2.8125	2	323	0
0	1	6	1	1.6	3	2.86667	4.8	3.42857	2.6875	2	324	0
0	1	11	2	3.2	3.88889	3.6	4.8	4.21429	3	2	325	0
0	1	15	3	2.8	3.22222	3.46667	4.2	4.14286	2.71875	2	326	0
0	1	5	2	2	3.44444	3.4	4	3.78571	2.6875	2	327	0
0	1	7	2	3.6	3.11111	3.2	3.6	3.92857	3.16667	2	328	0
0	1			3.4	4	4.26667	4	4	1.5625	2	329	0
0	1	6	4	1.4	5	4.33333	4.6	4.07143	2.6875	2	330	0
0	1	1	2	1.4	2.22222	3.2	4.6	4.28571	1.875	2	331	0
0	1	3.5	2	1		5	4.6	3.78571	1	2	332	0
0	1	7	4	2.2	3.22222	3.6	4.6	2.85714	2.22917	2	333	0
0	1	5	2	1	2.77778	3.8	4.8	3.85714	2.08333	2	334	0
0	1	2	2	3	3.44444	2.93333	5	4.14286	2.41667	2	335	0
0	1	6	2	1.8	3.22222	3.33333	5	3.64286	1.54167	2	336	0
0	1	8	4	1	3.66667	4.13333		3.85714	1.5	2	337	0
0	1	2	4	2.4	3.66667	3.73333	4	4.28571	2.51042	2	338	0
0	1	10	2	3	2.77778	2.13333			2.47917	2	339	0
0	1	3	2	2.4	3.55556	3.73333	4	4.14286	2.22917	2	340	0
0	1	4	3	1.6	3.66667	3.33333	4.8	4.28571	2.4375	2	341	0
0	1	2	2	3	4	3.4	3.2	3	2.29167	2	342	0
0	1	2	4	3.4	2.44444	2.73333	4	3.5	1.98958	2	343	0
0	1	7.5	1	4	3.55556	3.26667	4	4.42857	2.58333	2	344	0
0	1		2	3.6	3.77778	2.8	4	3.64286	2.04167	2	345	0
0	1	5	2	2.8	3.55556	3.86667	3	3	2.13542	2	346	0
1	2	1.5	2	2.4	2.55556	4.06667	3.4	3.35714	4.52083	12	66	0
1	2	2.5	2	2.8	3	4	3.2	2.64286	3.46875	12	67	0
1	2	1.5	4	2	3	3.73333	4.2	4	4.14583	12	68	0
1	2	2	2	1.2	3.11111	4.26667	4.4	4.21429	4.375	12	69	0
1	1	1.2	2	2.4	2.77778	3.46667	3.8	3.5	4.20833	12	70	0
1	1	4	4	3	2.55556	3.06667	4	3.71429	3.4375	12	71	0
1	1	3	2	1.4	3.77778	3.93333	2.6	2.5	4.4375	12	72	0
1	1	4	3	1.8	3	4.6	3.6	3.64286	4.40625	12	73	0
1	1	2.5	3	2.6	4.77778	4.33333	4.2	4.14286	4	12	74	0
1	1	2.5	2	1.6	3.11111	4.4	4.2	4.21429	4.10417	12	75	0
1	2	5.5	2	1.2	3.11111	3.53333	4.2	4.07143	4.23958	12	76	0
1	1	2	2	2.6	3	4.26667	4	3.78571	4.14583	12	77	0
1	1	4	2	2	3.66667	4.66667	4.2	4	4.8125	12	78	0
1	1	0.5	2	1.6	3.22222	4.13333	3.4	2.85714	4.22917	12	79	0
1	1	3	2	4	3.33333	3.73333	5	4.28571	3.6875	12	80	0
1	1	5	2	2.2	4.55556	4.73333	5	4.85714	4.5625	12	81	0
1	2	4	2	4.6	2.22222	1.33333	4.4	4.14286	4.35417	12	82	0
1	2	3	2	1.2	2.66667	2.66667	2.6	2.64286	3.875	12	83	0
1	1	0.5	4	2.4	3.44444	4.86667	4.2	4.21429	4.39583	12	84	0
1	1	4	3	2.2	4.22222	4.26667	4.6	3.92857	3.75	12	85	0
1	1	1.5	2	1.2	3.44444	4.33333	3.6	3.64286	4.625	12	86	0
1	1	1.2	2	1	2.77778	4.46667	4.4	4.21429	5	12	87	0
1	1	1	2	1.4	3	3.53333	4	3.21429	3.53125	12	88	0
1	1	2	2	1.8	3	3.86667	4.8	4	3.86458	12	89	0
1	1	2	2	2.4	4	4.46667	3.8	3.35714	4.83333	12	90	0
1	1	0.5	2	1.2	3.11111	3.93333	4.6	4.21429	4.27083	12	91	0
1	2	2.5	2	1.8	4.55556	4.73333	4	3.71429	4.8125	12	92	0
1	1	0.8	2	2.4	3.55556	3.8	4.6	4.21429	4.0625	12	93	0
1	1	1	2	2.4	2.66667	4.33333	3.8	3.14286	4.20833	12	94	0
1	1	0.8	2	1.8	2.88889	3.46667	4.2	4.14286	3.23958	12	95	0
1	1	2.2	2	2.2	3.22222	4.13333	4.4	4.14286	4.35417	12	96	0
1	2	0.5	2	3.8	3.11111	4.86667	4.6	4.21429	3.9375	12	97	0
1	1		2	1.2	4.55556	5	4.6	4.07143	4.15625	12	98	0
1	2	3.5	3	2	4.22222	4.13333	4.8	4.28571	4.5	12	99	0
1	1	0.9	4	2.2	3.77778	4.46667	3.4	2.92857	3.21875	12	100	0
1	1	3.9	2	3.6	3.88889	3.2	4.4	4.07143	4.08333	12	101	0
1	1	1.1	2	1.4	4	4.93333	4.4	4.21429	4.75	12	102	0
1	1	3	2	1.6	2.77778	4.86667	4	3.57143	4.95833	12	103	0
1	1	2	4	1	3.88889	4.86667	3.2	2.35714	3.61458	12	104	0
1	1	1.5	2	1.6	3	4.46667	5	4.28571	4.75	12	105	0
1	1	1.8	2	2.8	1.875	2.53333	4.6	4.14286	4.22917	12	106	0
1	1		2	2.6	3.66667	4.06667	4.6	4.42857	4.30208	12	107	0
1	2	1	2	1.8	4.22222	4.26667	5	4.57143	4.36458	12	108	0
1	1	1	2	3.8	3.22222	3.86667	3.8	3.35714	3.60417	12	274	0
1	1	0.2	4	1.6	3.55556	4.06667	4.8	4.42857	4.9375	13	109	0
1	1	0.3	4	1.8	2.33333	3.33333	4.6	4.42857	4.625	13	110	0
1	1	6	3	2	2.88889	4.13333	5	4.78571	4.125	13	111	0
1	2	1.8	2	1	2.11111	4.26667	5	4.92857	4.6875	13	112	0
1	1	0.5	4	2	3	3.13333	4.8	4.64286	4.5625	13	113	0
1	1	0.9	2	1.2	3.44444	4.33333	4.8	4.5	4.6875	13	114	0
1	1	2.5	3	2.75	3.22222	4.93333	4.8	4.42857	4.4375	13	115	0
1	1	3	2	3	4.88889	3.93333	5	4.92857	4.6875	13	116	0
1	1	0.5	4	1.4	1.88889	4.53333	4.8	4.85714	4.36458	13	117	0
1	1	4	1	1.8	2.11111	3	4.8	4.85714	4.07292	13	118	0
1	1	2.5	2	1.4	3.55556	4.8	5	4.85714	4.625	13	119	0
1	1	0.9	2	1.8	4	4.4	5	5	4.15625	13	120	0
1	1			1.8	2.44444	2.8	3.8	3.85714	3.92708	14	121	0
1	1	0.4	2	3	3.11111	2.6	4	4.07143	3.98958	14	122	0
1	2	2	4	2.6	2.88889	3.33333	3.8	4.07143	4.30208	14	123	0
1	1		2	1.6	3.22222	4.13333	4.2	4.14286	4.75	14	124	0
1	1	1	2	4.2	2.33333	1.33333	3.8	3.64286	4.17708	14	125	0
1	1	2	2	3.8	3.77778	3.66667	4.8	4.14286	5	14	126	0
1	2	2.4	2	1.4	3.44444	2.73333	4	4.14286	4.1875	14	127	0
1	1	4.5	3	2.4	2.44444	5	4.2	4.14286	4.36458	14	128	0
1	2	5	4	1	2.55556	5	4.6	4.07143	4.40625	14	129	0
1	1	3	2	2.8	3.11111	4.46667	3.6	3.57143	4.41667	15	130	0
1	1	5	2	4	4.11111	4.6	4.2	4.14286	3.85417	15	131	0
1	2	3	4	2.2	3.55556	4.66667	4.4	4.42857	3.80208	15	132	0
1	1	1	2	1.2	3.44444	4.73333	4.4	4.5	4.29167	15	133	0
1	1	2	2	1.4	2.33333	3.26667	3.4	3.92857	4.25	15	134	0
1	1	5	1	3.6	4	3.86667	4.6	4.21429	4	15	135	0
1	1	0.5	4	1.2	3.55556	3.86667	4.6	3.64286	3.71875	15	136	0
1	1	2.5	2	1.6	2.88889	4.13333	3.4	3.28571	4.14583	16	137	0
1	1	0.4	4	2	3.44444	4.06667	4	4.35714	3.73958	16	138	0
1	2	1	1	1.2	3.77778	4.13333	4	4.28571	4.09375	16	139	0
1	1	0.3	2	2.6	2.88889	3.73333	4	3.5	4.71875	16	140	0
1	1	2	2	2.6	3.33333	4.6	4.6	4.07143	4.11458	16	141	0
1	2	1	2	2	3	4.06667	4	4	4.19792	16	142	0
1	2	2	2	2.6	3.55556	4	4.8	4.28571	4.54167	16	143	0
1	1	2	2	1	3.22222	4.93333	4	3.92857	4.53125	16	145	0
1	2	3	2	2	3.44444	4.33333	4.2	4	4.375	16	146	0
1	1	0.5	4	4.4	3.88889	4.26667	3.2	3.5	4.20833	16	147	0
1	1	3	2	2.2	3.66667	5	3.8	3.57143	5	17	163	0
1	1	3	2	4.5	3.88889	3.8	3.8	3.57143	3.72917	17	164	0
1	1	7	3	1	4.55556	4.93333	5	4.42857	4.0625	17	165	0
1	1	2.5	2	2	3.44444	4.86667	4.2	4.28571	4.39583	17	166	0
1	2	2.5	4	2.4	4.22222	4.93333	3.8	3.64286	4.9375	17	167	0
1	1	3	2	4	3.66667	4.66667	3.8	3.57143	4.04167	17	168	0
1	1	2	4	2.8	2.88889	4.93333	3.8	3.78571	4.89583	17	169	0
1	1	3.5	2	1.2	3.66667	4.26667	4.2	3.71429	4.875	17	170	0
1	1	3	3	2.6	1	5	3.8	3.78571	3.90625	17	171	0
1	1	2	2	1	2.88889	5	3.8	3.5	4.625	17	172	0
1	2	3	3	3	2.88889	4	3.6	3.57143	4.1875	17	173	0
1	2	2.5	2	1.4	2.66667	4.33333	3.8	3.78571	3.82292	17	174	0
1	2	1.4	2	1.4	4.66667	4.53333	4.2	4.35714	4.25	17	175	0
1	1	4	2	2	4.44444	4.06667	3.8	4.14286	4.84375	17	176	0
1	1	2	2	1.4	3.22222	3.46667	4	3.92857	4.52083	17	177	0
1	1	0.5	2	1	3.66667	4.93333	4.4	4.28571	4.15625	17	178	0
1	1	1.5	2	2	3.55556	4.73333	3.4	3.42857	3.9375	17	179	0
1	1	2.5	4	2	3.33333	4	3.8	3.85714	3.54167	17	180	0
1	1	3	3	2.2	2.33333	4.66667	3.6	3.78571	4	17	181	0
1	2	2	4	1.8	3.44444	4.86667	4.4	3.64286	3.67708	17	182	0
1	1	3.5	2	1.2	3.33333	4.46667	3.8	3.92857	3.89583	17	183	0
1	1	2	2	2.8	4.77778	4.73333	4.4	4.35714	4.0625	17	184	0
1	1	2.5	3	1.2	4.11111	4.8	4.4	4.35714	3.84375	17	185	0
1	1	4	2	2.4	3.55556	4.66667	3.6	3.92857	3.94792	17	186	0
1	2	5	2	2.8	3.33333	3.73333	3.8	4	2.80208	17	187	0
1	1	3	2	3.8	4	3.93333	3.6	3.92857	3.95833	17	188	0
1	1	8	1	2.4	3.88889	4.53333	4.4	4	3.40625	17	189	0
1	2	2	2	1.2	4.11111	4.73333	3.8	3.57143	3.89583	17	190	0
1	1	2	2	2	2.88889	4.2	4	4.14286	3.42708	18	191	0
1	1	0.5	2	1.6	4	5	3.2	3.64286	4.75	18	192	0
1	1	0.5	2	2	3.44444	4.4	4.6	4.42857	4.625	18	193	0
1	1	1.5	2	2	1.66667	3.93333	4.8	4.21429	3.5625	18	194	0
1	1	1.5	3	2.6	1.88889	3.4	4.4	4.14286	4.96875	18	195	0
1	1	5.5	2	3.4	2.77778		4	3.35714	4.30208	18	196	0
1	2	1.5	2	3	4.66667	5	2	2.35714	4.1875	19	197	0
1	1	1.5	3	1.8	4.33333	4.66667	3.8	3.85714	4.625	19	198	0
1	2	1	2	2	3.66667	4.06667	3	3	3.76042	19	199	0
1	2	3.6	2	2.8	4.44444	4.4	4	4	4.1875	19	200	0
1	2	4.5	2	1.2	4.44444	4.4	5	5	4.28125	19	201	0
1	2	2	2	2.8	3.33333	4.13333	5	4.5	4.5	19	202	0
1	2	0.3	3	2.8	3.77778	4.86667	2	3	4.3125	19	203	0
1	1	5	2	1.2	4.88889	4.46667	2.8	3	4.09375	19	204	0
1	1	0.5	4	1.8	3.11111	3.4	2	2	4	19	205	0
1	1	2	4	3		3	5	5	4.16667	19	206	0
1	1	5	2	2	2.88889	4.53333	3.2	3.14286	4.625	19	207	0
1	1	3	2	5	3.11111	1.66667	5	4.85714	4.0625	19	208	0
1	1	0.3	4	2.8	3.88889	4.13333	5	4.5	4.25	19	209	0
1	1	1	4	3.4	3.55556	4.46667	4.4	4.21429	4.79167	19	210	0
1	2	1.5	2	2.6	4	4.06667	4	4.35714	3.33333	19	211	0
1	1	6.3	2	4.4	4.88889	4.4	5	4.78571	4.4375	19	212	0
1	2	5	3	3.4	2.66667	4.46667	3.2	3	3.44792	19	213	0
1	1	1	4	1.4	4.11111	4.53333	5	5	4.375	19	214	0
1	1	2	4	2	2.77778	3.66667	3.8	4.21429	4.48958	19	215	0
1	1	2	4	2.2	3	3.86667	5	4.92857	4.05208	19	216	0
1	2	5	2	2.8	3.77778	3.66667	3.8	3.92857	4.33333	19	217	0
1	1	1	2	2.2		4.8	2.4	2	4.625	19	218	0
1	1	1.1	2	3.4	3.55556	4.33333	4	4.57143	4.6875	19	219	0
1	2	0.4	1	1.8	4.55556	5	4.8	4.28571	3.98958	19	221	0
1	1	2	2	3	2.11111	1	3.6	3.28571	2.83333	20	222	0
1	1	1	4	2.8	3.88889	3.8	3.6	3	3.85417	20	223	0
1	2	5	2	5	3.77778	2.93333	4	3.14286	4.59375	20	224	0
1	1		4	3.2	3.77778	3.73333	4.4	3.71429	3.94792	20	225	0
1	1	3	3	2.6	2.77778	3.13333	4.2	4.07143	4.75	20	226	0
1	1	2	3	3	3.66667	4.66667	3.8	3.28571	3.42708	20	227	0
1	1	0.4	2	1.4	4.11111	4.53333	4.4	3.64286	5	20	228	0
1	1	0.5	2	2.4	3.55556	4.26667	3	2.28571	4.64583	20	229	0
1	1	0.9	2	2.4	3.33333	3.33333	4.8	4.5	4.02083	20	230	0
1	1	3.5	2	2.8	3.77778	2.86667	4	3.14286	4.5	20	231	0
1	2	3.5	1	2.2	2.77778	3.73333	5	4.5	4.0625	21	232	0
1	1	0.5	2	2.2	3.77778	3.8	5	4.14286	4.60417	21	233	0
1	1	2	2	1.6	2.88889	3.93333	5	4	4.375	21	234	0
1	1	3.5	2	1.8	4	4.2	3.6	3.92857	4.40625	21	235	0
1	1	1	2	1	3	3.73333	3.6	2.71429	4.375	21	236	0
1	1	5	2	2	3	4.13333	5	3.92857	4.58333	21	237	0
1	1	3.5	2	3.6	3.66667	3.8	4	3.07143	4.14583	21	238	0
1	1	2.5	2	2.8	4.22222	3.4	5	4.5	3.71875	21	239	0
1	1	3.5	1	3.4	3.33333	4.73333	4.2	3.5	3.17708	21	240	0
1	1	3.5	3	1.2	3.22222	3.53333	5	3.92857	4.36458	21	241	0
1	1	3.5	2	2.8	3.66667	4.06667	4.4	3.78571	3.71875	21	242	0
1	1	1	4	4	3.55556	3.26667	3.6	3.42857	3.125	21	243	0
1	1	0.2	2	2	3.77778	4.06667	5	4	4.48958	21	244	0
1	1	3	2	2	3.55556	4.2	4.6	4.21429	3.60417	21	245	0
1	2	4	3	1.6	3.88889	4.53333	5	4.35714	3.96875	21	246	0
1	1	0.5	2	1	4.11111	5	3.8	2.85714	4.9375	21	247	0
1	1	0.1	2	1.8	3.44444	4.73333	3.6	3.35714	4.625	21	248	0
1	1	3	2	3.2	4	4.33333	3.8	3.28571	4.1875	21	249	0
1	2	0.8	3	2	4.55556	4	3.8	3.35714	3.9375	21	250	0
1	2	2.5	2	3.2	3.66667	4.4	5	4.07143	3.875	21	251	0
1	1	1.5	2	2.8	4	3.93333	5	4.42857	4.67708	21	252	0
1	1	2	2	2	2.66667	3.46667	5	3.64286	4.28125	21	253	0
1	1	3	2	1.4	3.77778	3.93333	4.6	3.92857	4.5	21	254	0
1	2	1.2	4	1	5	4.93333	5	4.71429	4.42708	22	148	0
1	1	1	4	2.4	3.44444	4.33333	4.2	4.64286	3.98958	22	149	0
1	1	0.5	2	3	5	4.53333	3.8	3.28571	3.96875	22	150	0
1	1	1	4	2	1.66667	4	3.8	4.07143	4.25	22	151	0
1	1	5.4	1	1.2	4.33333	4.46667	5	5	4.71875	22	152	0
1	1	0.5	3	1	3.77778	4.86667	4.4	4.42857	3.375	22	153	0
1	1	5	2	2.4	4.55556	4.93333	5	5	3.95833	22	154	0
1	1	2.5	2	1	4.88889	4.4	4.6	4.85714	4.4375	22	155	0
1	1	4.5	2	1.8	5	5	4.8	4.57143	4.75	22	157	0
1	1	0.5	2	2.2	4.66667	4.13333	3.4	3.21429	4.9375	22	158	0
1	2	2.5	1	1.8	4.44444	4.86667	5	5	4.8125	22	159	0
1	1	3.5	2	2.4	3.88889	5	4.4	4.5	4.71875	22	160	0
1	1	3.5	2	1	4.77778	4.6	4.2	4.57143	4.4375	22	161	0
1	1	3.5	3	1	4.55556	4.86667	4.6	4.71429	4.3125	22	162	0
1	1	1	2	3	4.33333	4.53333	5	4.28571	4.83333	23	255	0
1	1	25	2	4.4	4.33333	5	5	4.78571	4.46875	23	256	0
1	2	1	2	2.6	3.22222	3	5	4.57143	3.72917	23	257	0
1	1	1	2	2	3.66667	4.2	5	4.42857	3.95833	23	258	0
1	1	2	2	2.2	3.44444	4	4.2	3.71429	4.8125	23	259	0
1	1	3	2	2.4	3.44444	3	5	4.64286	5	23	260	0
1	1	2	2	4.2	3	3.53333	4	4.07143	4.07292	23	261	0
1	1	1	2	3.2	2.55556	3	3.2	2.71429	3.96875	23	262	0
1	1	1	2	1.6	2.88889	4.26667	5	4.92857	4.33333	23	263	0
1	1	2.3	2	4.4	4.22222	3	4.8	4.07143	3.85417	23	264	0
1	1	2	2	1.8	4.77778	3	5	4.71429	4.32292	23	265	0
1	1	2	2	2.8	3.11111	3.73333	4.6	4	3.65625	23	266	0
1	2	5.2	2	2.2	3.55556	4.4	5	4.5	4.625	23	267	0
1	1	2	2	3.6	3.33333	3	4	4.21429	3.75	23	268	0
1	1	1	2	1.6	4.11111	4.53333	5	4.35714	3.45833	23	269	0
1	1	0.5	4	1.6	3.88889	4.53333	5	4.28571	4.8125	23	270	0
1	2	3.5	2	2	3.77778	4.6	5	4.92857	3.38542	23	271	0
1	1	4	2	2.2	4.77778	5	5	4.21429	4.125	23	272	0
1	1	1.5	2	3.4	4.55556	4.4	5	4.78571	3.66667	23	273	0
1	2	21	1	3.2	3.66667	3.73333	4.2	4.07143	3.76042	1001	1	1
1	2		1	4.6	2.44444	2.6	3.4	3.07143	3.80208	1001	2	1
1	1	26	1	3.4	3.22222	3.46667	4.2	2.92857	3.70833	1001	3	1
1	1	3	1	4.2	2.77778	3.66667	3.6	3.21429	3.40625	1001	4	1
1	1	13	1	4.2	4.11111	4.8	3.8	4	3.90625	1001	5	1
1	2	16	1	3.2	4	3.2	4.2	3.92857	4.30208	1001	6	1
1	2	33	1	4.6	3.88889	2.4	3	3	3.39583	1001	7	1
1	2	2	1	4.2	2.22222	3.8	4	3.42857	3.92708	1001	8	1
1	2	24	1	3	4	3.06667	4.4	3.85714	4.19792	1001	9	1
1	2		1	3	3	4	4.4	4.85714	4.76042	1001	10	1
1	2	21	1	4.8	2.11111	2.66667	4.8	3.5	3.83333	1001	11	1
1	2		1	3.4	3.77778	4.06667	3.8	2	2.625	1001	12	1
1	2		1	3	2.66667	4	3.8	3.21429	3.6875	1001	13	1
1	1		1	2.8	4.33333	4.46667	4.2	3.85714	4.34375	1001	14	1
1	2	9	1	4.6	2.77778	3.26667	3.8	3.57143	3.20833	1001	15	1
1	2	8	1	4.2	1.77778	3.33333	4.2	3.14286	4.15625	1001	16	1
1	1	1	1	3.6	4.11111	4.46667	3.6	2.92857	4	1001	18	1
1	2	6	1	4	2.77778	3.2	4.4	2.64286	3.09375	1001	19	1
1	2	3	1	4.8	3.11111	4.73333	3.8	3.85714	2.59375	1001	20	1
1	2		1	4	3.22222	4.6	3.8	3.07143	4.46875	1001	21	1
1	1	19	1	3.8	3.77778	3.26667	4.6	4.42857	3.86458	1001	22	1
1	2	5	1	3.2	3.88889	3.86667	4.2	3.78571	4.34375	1001	23	1
1	2	7	1	3	4.22222	3.66667	3.4	3.57143	4.33333	1001	24	1
1	1	30	1	4.8	4.33333	2.66667	4.2	3.28571	3.64583	1001	25	1
1	2	3	1	4.2	2.88889	3	3.8	3.71429	3.6875	1001	26	1
1	1	25	1	2.2	3.55556	3	4.2	3.07143	4.02083	1001	27	1
1	1	5	1	3.2	3	3.4	4	3.07143	3.39583	1001	28	1
1	2	22	1	4.4	3.11111	2.6	5	3.78571	3.72917	1001	29	1
0	1	28	1	2	4.55556	4	4	3.28571	3.09375	2002	30	1
0	1	6	1	1.6	4.22222	4.26667	4.8	4.64286	3.84375	2002	31	1
0	1	7	1	2.8	4.55556	3.78571	3.4	4.42857	3.64583	2002	32	1
0	2	14	1	3.2	3.88889	4.53333	4.2	4.42857	3.8125	2002	33	1
0	1	5	1	3.6	2.55556	3.26667	4	2.85714	2.875	2002	34	1
0	1	8	1	2.8	3.66667	4	4	3.42857	3.33333	2002	35	1
0	1	16	1	2.8	4.11111	3.66667	4	3.21429	3.14583	2002	36	1
0	1	37	1	1	4.55556	2.06667	3.4	2.71429	2.90625	2002	37	1
0	1	28	1	3	3.11111	3.2	3	2.71429	3.36458	2002	38	1
0	2	39	1	1.6	3.44444	3.93333	4.6	4.42857	3.04167	2002	39	1
0	1	3	1	1.2	3.88889	3.73333	3	2.85714	3.38542	2002	40	1
0	1	23	1	1.8	3.44444	4.13333	3	2.78571	3.1875	2002	41	1
0	2	2	1	1.2	5	5	4	3.28571	4.1875	2002	42	1
0	2	8	1	2	3.55556	4.86667	4	3.64286	3.375	2002	43	1
0	1	5	1	2.6	3.66667	4.73333	4	3.92857	3.08333	2002	44	1
0	2	17	1	1.8	3.88889	3.86667	4.4	3.14286	3.25	2002	45	1
0	1	7	1	2.2	3.11111	4.33333	4	3.42857	3.70833	2002	46	1
0	1	1	1	3	3.77778	4.8	3.4	3.71429	3.58333	2002	47	1
0	1	11	1	1.4	4	4.6	4.6	4.35714	3.625	2002	48	1
0	1		1	2.6	3.55556	4.2	4.4	3.57143	2.9375	2002	49	1
0	1	7	1	2.4	3.77778	4.46667	3.4	2.92857	3.46875	2002	50	1
0	1	3	1	2	3.44444	4.33333	3.2	3.21429	3.57292	2002	51	1
0	1		1	3	3	3	4.6	4.78571	2.39583	2002	52	1
0	1	11	1	2.2	3.11111	4.33333	4.6	4.14286	3	2002	53	1
0	2		1	1	3.33333	4.6	4.6	4	2.875	2002	54	1
0	2	4	1	1	4.44444	4.2	3.8	3	2.875	2002	55	1
0	2	1	1	1.4	3.11111	4.46667	4.2	3.92857	3.33333	2002	56	1
0	2	4	1	1.4	3.22222	4.53333	4.6	4.14286	3.39583	2002	57	1
0	1	25	1	1.4	4.11111	4.66667	3.2	4.14286	3.53125	2002	58	1
0	1	6	1	3	2.77778	3.2	3.8	3.92857	3.28125	2002	59	1
0	1	2	1	2	3.88889	4.06667	4.4	3.5	3.46875	2002	60	1
0	1	28	1	2	4.44444	3.53333	4.6	4.07143	3.20833	2002	61	1
0	2		1	2.8	3	3	4.2	3.85714	2.88542	2002	62	1
0	1	2	1	2	2.88889	4.26667	3.8	3.78571	3.48958	2002	63	1
0	1	16	1	3.4	4.11111	4.4	2.8	2.14286	2.77083	2002	64	1
0	2	10	1	3.8	1	3.93333	2.2	2.28571	3.07292	2002	65	1
